# Supplementary material for: Control of Theta Oscillatory Activity Underlying Fear Expression by mGlu5 Receptors
Source: Cells. 2022 Nov 10;11(22):3555. doi: 10.3390/cells11223555 (PMC9688906; doi:10.3390/cells11223555)
Supplement: Supplementary file 1 [file cells-11-03555-s001.zip]

Archive with 1 entries (1 files):
- cells-1881745-supplementary.pdf
